# Supplementary material for: Does Organic Farming Increase Raspberry Quality, Aroma and Beneficial Bacterial Biodiversity?
Source: Microorganisms. 2021 Jul 29;9(8):1617. doi: 10.3390/microorganisms9081617 (PMC8400319; doi:10.3390/microorganisms9081617)
Supplement: Supplementary file 1 [file microorganisms-09-01617-s001.zip]

Archive with 2 entries (2 files):
- Supplementary Material.pdf
- Table S2.xlsx
